# Supplementary material for: Distribution of soil nutrients and erodibility factor under different soil types in an erosion region of Southeast China
Source: PeerJ. 2021 Jun 16;9:e11630. doi: 10.7717/peerj.11630 (PMC8214394; doi:10.7717/peerj.11630)
Supplement: Supplemental Information 1 [file peerj-09-11630-s001.csv]

Site	Depth (cm)	SON	SOC	C/N	��15N	Clay	Silt	Sand	Soil pH	K factor #	AL2O3	MgO	TiO2	Fe2O3	K2O	Na2O	CaO	SIO2
		(g/kg)	(g/kg)		(��)	(%)	(%)	(%)			(%)	(%)	(%)	(%)	(%)	(%)	(%)	(%)
YS	-5	0.88	7.61	8.63	2.3	9.6	65.6	24.8	4.3	0.408	7.51	0.18	0.94	1.8	0.76	0.12	0.076	65.9
YS	-10	0.66	5.67	8.54	0.79	11.6	63	25.4	4.4	0.407	7.15	0.17	0.91	1.69	0.73	0.12	0.074	73.6
YS	-15	0.67	5.78	8.59	1.24	11.7	63.6	24.7	4.3	0.409	7.28	0.17	0.94	1.62	0.75	0.12	0.072	73.5
YS	-20	0.65	5.89	9.06	2.65	11.4	62.5	26.1	4.4	0.405	7.07	0.16	0.9	1.67	0.73	0.12	0.072	73.7
YS	-25	0.61	5.47	8.96	2.15	11.8	61.8	26.5	4.3	0.403	7.29	0.16	0.91	1.73	0.74	0.11	0.072	73.4
YS	-30	0.47	3.82	8.1	3.46	11	63.7	25.3	4.2	0.414	6.76	0.15	0.85	2.16	0.66	0.11	0.064	73.9
YS	-35	0.5	3.83	7.75	3.12	12.9	64	23.1	4		7.76	0.17	0.83	5.8	0.69	0.1	0.058	69.2
YS	-40	0.54	4.02	7.41	4.52	13.6	68.5	18	3.9		9.98	0.21	0.92	6.78	0.78	0.12	0.062	65.7
YS	-45	0.52	3.12	6.06	4.43	12.3	69.2	18.5	3.8		10.87	0.24	0.95	5.2	0.83	0.12	0.069	66.4
YS	-50	0.47	2.49	5.26	4.76	13.9	65	21.1	3.8		10.44	0.23	0.91	4.37	0.78	0.11	0.065	67.8
YS	-55	0.48	2.66	5.54	4.58	11	67.8	21.1	3.8		11.27	0.24	0.99	4.56	0.85	0.12	0.065	66.6
YS	-60	0.46	2.44	5.27	5.39	10.6	70.1	19.3	3.8		10.94	0.24	0.96	4.21	0.83	0.11	0.065	67.4
YS	-65	0.49	2.91	5.93	5.17	14.6	66.8	18.7	3.8		10.76	0.23	0.95	4.05	0.83	0.12	0.065	67.7
YS	-70	0.5	3.32	6.61	5.67	12.1	68.6	19.3	3.8		11.45	0.24	1	3.88	0.89	0.11	0.064	67
YS	-75	0.52	3.39	6.51	5.04	12	68.3	19.8	3.8		10.94	0.23	0.95	3.81	0.83	0.11	0.065	67.7
YS	-80	0.51	3.03	5.88	4.68	13.4	67.3	19.3	3.8		11.04	0.24	0.92	3.65	0.82	0.11	0.068	67.8
YS	-85	0.45	2.35	5.19	4.82	13.7	67.4	19	3.8		11.28	0.24	0.97	3.86	0.86	0.13	0.072	67.4
YS	-90	0.49	2.96	6.04	5.13	14.4	67	18.6	3.8		11.09	0.23	0.94	3.7	0.85	0.11	0.059	67.7
YS	-95	0.47	2.52	5.35	4.67	13.2	66.8	20.1	3.8		10.73	0.22	0.87	3.57	0.83	0.1	0.056	68.4
YS	-100	0.49	2.64	5.43	5.15	11.6	68.7	19.7	3.8		10.84	0.22	0.88	3.47	0.84	0.1	0.055	68.3
YS	-105	0.55	3.01	5.47	5.81	9.8	71.1	19.1	3.8		11.04	0.23	0.9	3.6	0.88	0.11	0.058	67.9
YS	-110	0.47	2.42	5.12	4.54	10.1	70.8	19.1	3.8		11.36	0.23	0.89	3.58	0.88	0.11	0.057	67.7
YS	-115	0.42	2.16	5.09	5.73	13.3	65.9	20.8	3.8		8.76	0.22	0.9	3.46	0.81	0.11	0.045	70.5
YS	-120	0.43	2.15	5.01	5.05	10.6	69.6	19.8	3.8		10.61	0.21	0.87	3.41	0.83	0.11	0.055	68.7
YS	-125	0.42	1.92	4.6	5.11	13.3	66.6	20.2	3.8		10.59	0.21	0.86	3.41	0.84	0.11	0.057	68.7
YS	-130	0.44	2.07	4.77	5.2	13.3	68	18.7	3.8		10.77	0.22	0.93	3.45	0.86	0.1	0.056	68.4
YS	-135	0.45	2.31	5.17	5.47	9.6	71.5	18.9	3.8		11.23	0.22	0.89	3.44	0.87	0.11	0.058	68
YS	-140	0.41	2.07	5.08	4.85	11.1	72.1	16.8	3.8		11.21	0.22	0.89	3.41	0.88	0.11	0.059	68
YS	-145	0.45	2.37	5.26	5.84	11.6	70	18.4	3.8		11.44	0.22	0.86	3.82	0.88	0.11	0.06	67.4
YS	-150	0.45	2.32	5.21	4.45	11.4	68.3	20.3	3.8		10.35	0.22	0.9	3.43	0.88	0.1	0.058	68.8
YS	-155	0.42	2.02	4.82	4.46	10.2	70.7	19.1	3.8		10.52	0.22	0.94	3.45	0.91	0.1	0.059	68.6
YS	-160	0.43	2.13	4.92	5.15	13	70	17	3.8		11.37	0.22	0.89	3.45	0.9	0.1	0.058	67.8
YS	-165	0.46	2.21	4.84	4.9	10.5	70.9	18.6	4		10.97	0.22	0.87	3.35	0.9	0.1	0.067	68.3
YS	-170	0.46	2.17	4.66	5	14.2	69.1	16.7	3.9		10.54	0.23	0.92	3.48	0.94	0.11	0.058	68.5
YS	-175	0.46	2.13	4.58	4.91	14.5	68.1	17.4	3.9		12.12	0.24	0.93	3.72	0.96	0.11	0.062	66.7
YS	-180	0.45	2.15	4.74	5.22	14.3	69.1	16.6	4		11.33	0.22	0.87	3.47	0.92	0.11	0.07	67.8
YS	-185	0.44	1.97	4.45	4.5	11.5	69.6	18.9	4.1		10.6	0.22	0.9	3.42	0.92	0.11	0.06	68.6
YS	-190	0.47	2.17	4.6	4.12	14.4	66.9	18.7	4.1		11.32	0.23	0.95	3.58	0.98	0.11	0.068	67.5
YS	-195	0.48	2.22	4.65	4.97	12.1	71.2	16.7	4.2		11.44	0.22	0.89	3.38	0.94	0.11	0.076	67.7
YS	-200	0.43	1.84	4.25	5.23	12.6	71.1	16.3	4		11.61	0.22	0.87	3.38	0.93	0.11	0.067	67.6
YS	-205	0.49	2.24	4.6	4.8	17.4	66.7	15.9	4.3		12.19	0.24	0.94	3.52	1	0.12	0.087	66.7
YS	-210	0.45	2.05	4.52	5.08	12.6	69.6	17.8	4.3		11.23	0.23	0.94	3.41	0.99	0.12	0.083	67.8
YS	-215	0.44	2.1	4.79	4.41	14.9	67.7	17.4	4.4		11.55	0.23	0.92	3.48	0.99	0.12	0.085	67.4
YS	-220	0.52	2.94	5.61	5.36	11	71.5	17.5	4.2		11.92	0.23	0.88	3.4	0.97	0.11	0.082	67.1
YS	-225	0.4	1.67	4.17	4.61	13	71	15.9	4.3		11.24	0.23	0.95	3.3	0.95	0.12	0.075	68
YS	-230	0.41	1.88	4.55	4.96	13.3	70.2	16.5	4.4		11	0.22	0.9	3.17	0.94	0.11	0.076	68.4
YS	-235	0.43	2.07	4.78	4.9	12.6	69.9	17.5	4.4		11.67	0.23	0.91	3.28	0.97	0.11	0.086	67.5
YS	-240	0.43	2.16	5.09	4.51	13.1	70.7	16.1	4.5		10.96	0.22	0.88	3.31	0.95	0.11	0.077	68.3
YS	-245	0.41	1.73	4.16	4.56	12.4	68.5	19.1	4.5		10.77	0.22	0.88	3.15	0.93	0.11	0.077	68.7
YS	-250	0.44	2.02	4.61	4.82	14	70.5	15.6	4.6		12.38	0.23	0.94	3.26	0.98	0.11	0.08	66.8
YS	-255	0.43	1.93	4.48	4.52	13.5	68.6	17.9	4.6		11.1	0.22	0.91	3.24	0.96	0.11	0.08	68.2
YS	-260	0.44	1.97	4.52	4.78	13.5	68.6	17.9	4.5		11.38	0.22	0.95	3.3	0.98	0.12	0.082	67.8
YS	-265	0.43	1.97	4.6	4.99	14.1	67.9	18	4.6		11.04	0.22	0.94	3.21	0.97	0.11	0.08	68.2
YS	-270	0.43	1.83	4.3	4.53	14	69.1	16.9	4.6		11.54	0.21	0.95	3.24	1.01	0.13	0.076	67.7
YS	-275	0.5	2.9	5.79	5	13.7	68.3	18	4.6		11.08	0.22	0.93	3.16	0.96	0.11	0.079	68.2
YS	-280	0.43	1.89	4.37	4.62	14.9	67.9	17.2	4.6		11.32	0.22	0.96	3.23	0.98	0.11	0.081	67.9
YS	-285	0.42	2.2	5.21	4.68	12.6	66.4	21.1	4.6		10.65	0.21	0.93	3.1	0.94	0.11	0.081	68.8
YS	-290	0.43	1.88	4.37	4.9	13.7	67.9	18.4	4.6		8.13	0.21	0.96	3.19	0.98	0.13	0.043	71.2
YS	-295	0.38	1.49	3.96	4.43	12.1	67.8	20.1	4.7		11.03	0.21	0.86	3.08	0.96	0.11	0.078	68.5
YS	-300	0.42	2.14	5.07	5.27	12.1	68.4	19.6	4.7		11.17	0.19	0.93	3.41	0.99	0.14	0.068	67.9
LRS	-5	0.74	9.62	12.93	3.69	15.3	59.1	25.6	4.9	0.372	7.3	0.085	0.25	1.34	0.5	0.05	0.039	74.5
LRS	-10	0.79	10.68	13.46	2.89	12.6	58.7	28.7	4.8	0.36	5.87	0.081	0.24	1.27	0.47	0.065	0.031	75.9
LRS	-15	0.76	9.99	13.13	3.18	14	55.5	30.4	4.8	0.355	7.59	0.098	0.31	1.54	0.59	0.056	0.03	73.8
LRS	-20	0.47	5.72	12.18	3.48	13.9	54.6	31.4	4.7	0.375	7.7	0.078	0.22	1.26	0.45	0.048	0.026	74.6
LRS	-25	0.5	6.72	13.42	3.21	13.7	55.4	31	4.7	0.374	8.11	0.073	0.25	1.41	0.5	0.046	0.023	73.9
LRS	-30	0.28	3.51	12.4	3.67	15.3	54.2	30.5	4.7	0.378	6.32	0.067	0.17	1.04	0.47	0.042	0.017	76.5
LRS	-35	0.32	4.01	12.63	5.3	14.8	64.5	20.7	4.7		7.93	0.076	0.22	1.23	0.48	0.045	0.017	74.6
LRS	-40	0.32	3.75	11.7	4.36	15.6	66.1	18.3	4.6		10.23	0.102	0.29	1.58	0.62	0.049	0.018	71.7
LRS	-45	0.24	2.63	10.78	4.59	12.8	62.2	25	4.6		7.74	0.074	0.2	1.14	0.42	0.04	0.015	75.1
LRS	-50	0.16	2.11	13.44	4.2	10.9	66	23.1	4.6		4.48	0.054	0.2	1.27	0.42	0.046	0.007	78.3
LRS	-55	0.2	2.62	12.79	5.55	15.7	66.1	18.3	4.5		8.41	0.055	0.23	1.49	0.46	0.048	0.012	74
LRS	-60	0.16	1.85	11.56	4.42	12.1	61.7	26.2	4.5		6.58	0.064	0.14	1.02	0.36	0.033	0.012	76.6
LRS	-65	0.17	2.03	11.96	3.11	11.8	59.2	28.9	4.5		8.25	0.08	0.18	1.33	0.38	0.039	0.017	74.5
LRS	-70	0.11	1.28	11.23	4.42	12.6	66.2	21.2	4.4		6.93	0.089	0.16	1.28	0.35	0.162	0.058	75.8
LRS	-75	0.17	1.68	10.02	3.17	13.3	72	14.7	4.4		11.84	0.129	0.22	1.87	0.52	0.134	0.043	70.1
LRS	-80	0.17	1.75	10.27	4.47	15.8	71.5	12.7	4.4		12.19	0.141	0.24	2.09	0.55	0.169	0.058	69.4
LRS	-85	0.14	1.32	9.71	2.44	15.1	67.7	17.2	4.4		9.76	0.112	0.18	1.65	0.41	0.133	0.045	72.6
LRS	-90	0.15	1.74	11.4	2.1	13.9	68.1	18	4.3		12.16	0.128	0.23	2.06	0.53	0.18	0.067	69.5
LRS	-95	0.18	1.83	10.35	1.18	11.8	59.3	29	4.5		12.07	0.141	0.21	1.97	0.73	0.158	0.054	69.5
LRS	-100	0.23	2.49	11.01	1.44	12.5	62.6	24.9	4.5		8.72	0.092	0.15	1.63	0.64	0.042	0.01	73.5
LRS	-105	0.12	1.25	10.21	1.52	15.4	68.3	16.4	4.7		9.52	0.1	0.19	1.84	0.48	0.045	0.011	72.7
LRS	-110	0.2	1.78	9.08	2.12	17.6	70.5	11.8	4.9		10.61	0.114	0.21	2.04	0.5	0.05	0.015	71.1
LRS	-115	0.14	1.8	12.53	2.87	20.3	64.4	15.3	5		9.69	0.116	0.22	2.15	0.51	0.041	0.009	72.1
LRS	-120	0.15	1.34	9.2	3.18	19.2	62.5	18.2	5.1		5.51	0.083	0.17	1.74	0.4	0.039	0.007	76.9
LRS	-125	0.2	2.81	14.08	4.5	19.5	64.7	15.7	4.8		15.81	0.102	0.24	2.69	0.6	0.066	0.015	65.2
LRS	-130	0.25	3.04	12.32	4.81	17.6	77.3	5.2	4.8		15.98	0.173	0.27	3.26	0.75	0.062	0.011	64.2
LRS	-135	0.21	2.22	10.82	3.69	18.6	71.1	10.4	4.8		13.67	0.174	0.27	3.21	0.76	0.053	0.01	66.6
LRS	-140	0.19	1.85	9.9	2.87	19.9	65.2	14.9	4.8		14.16	0.136	0.21	2.65	0.58	0.05	0.01	67
LRS	-145	0.22	2.37	10.79	2.33	21.7	67.5	10.8	4.8		13.39	0.106	0.17	2.21	0.46	0.04	0.012	68.4
LRS	-150	0.22	2.26	10.48	3.63	17.7	72.1	10.2	4.7		14.3	0.147	0.21	3.04	0.62	0.05	0.01	66.4
LRS	-155	0.24	2.28	9.32	2.38	17.8	70.3	12	4.8		19.4	0.208	0.3	3.94	1.02	0.062	0.01	59.8
LRS	-160	0.18	1.88	10.64	2.28	14.8	65.1	20.1	4.8		11.95	0.122	0.17	2.39	0.62	0.05	0.012	69.5
LRS	-165	0.19	2.04	10.87	3.26	18.1	59.9	22.1	4.8		15.52	0.143	0.19	2.82	0.68	0.056	0.01	65.4
LRS	-170	0.17	1.81	10.93	2.92	19.2	67.4	13.4	4.8		10.94	0.105	0.14	2.27	0.44	0.042	0.008	70.9
LRS	-175	0.12	1.77	14.93	2.93	18.2	68.5	13.3	4.8		11.99	0.111	0.16	2.4	0.48	0.056	0.011	69.6
LRS	-180	0.15	1.86	11.98	3.54	11.7	61.8	26.4	4.9		12.77	0.119	0.18	2.8	0.53	0.045	0.008	68.4
LRS	-185	0.12	1.34	11.48	4.03	12.6	58.2	29.2	4.8		11.26	0.129	0.16	2.18	1.22	0.072	0.011	69.8
LRS	-190	0.21	2.4	11.36	4.49	17.4	61.7	20.9	4.7		13.74	0.119	0.16	2.1	1.05	0.065	0.011	67.5
LRS	-195	0.15	1.97	13.07	5.41	14.7	61.8	23.6	4.8		10.76	0.037	0.14	2.01	0.61	0.071	0.006	71.2
LRS	-200	0.26	2.57	9.79	5.13	19.8	59.7	20.5	4.8		13.2	0.113	0.15	1.81	0.6	0.138	0.045	68.7
LRS	-205	0.22	2.33	10.79	5.73	20.9	65.9	13.3	4.7		16.7	0.127	0.27	3.4	1.18	0.181	0.03	62.6
LRS	-210	0.24	2.93	12.1	4.12	18.1	66.2	15.7	4.7		14.91	0.111	0.19	2.38	1.15	0.177	0.045	65.7
LRS	-215	0.2	2.35	11.55	4.32	17	63.9	19.1	4.7		17.15	0.146	0.2	2.56	1.14	0.172	0.049	63.4
LRS	-220	0.15	2.02	13.45	2.57	16.3	70.5	13.2	4.7		13.08	0.113	0.14	2.02	0.6	0.139	0.043	68.7
LRS	-225	0.19	2.32	12.43	1.62	11	59.4	29.6	4.7		16.81	0.13	0.22	3.14	1.03	0.167	0.028	63.2
LRS	-230	0.19	2.2	11.38	-1.25	12.8	69.4	17.8	4.7		16.44	0.118	0.17	2.66	1.08	0.157	0.024	64.1
LRS	-235	0.14	1.79	13.22	-0.73	10.3	68.6	21	4.7		16.07	0.092	0.19	2.91	1.34	0.177	0.025	64
LRS	-240	0.13	1.59	12.57	0.03	14	63.1	22.9	4.7		13.38	0.047	0.17	2.68	0.91	0.15	0.022	67.5
LRS	-245	0.11	1.42	12.44	1.51	14	68.9	17.1	4.7		16.63	0.132	0.21	3.2	1.12	0.174	0.034	63.4
LRS	-250	0.12	1.36	11.55	1.24	13.8	58.2	28.1	4.7		15.85	0.135	0.21	2.41	1.05	0.175	0.05	65
LRS	-255	0.08	0.98	11.55	-0.28	14.6	58.4	27	4.7		13.81	0.116	0.18	1.85	0.78	0.147	0.047	68
LRS	-260	0.14	1.97	14.01	0.16	14.9	66	19.2	4.7		19.51	0.119	0.24	3.37	1.27	0.187	0.049	60.1
LRS	-265	0.11	1.43	13.33	0.25	11.8	62.2	26	4.8		15.87	0.128	0.18	2.43	0.98	0.157	0.044	65.1
LRS	-270	0.14	2.14	14.81	2.51	14.2	64.3	21.6	4.7		15.85	0.123	0.21	3.07	0.96	0.174	0.047	64.4
LRS	-275	0.14	1.84	13.3	2.92	19.2	61.4	19.5	4.7		14.41	0.113	0.21	2.52	0.71	0.134	0.036	66.7
LRS	-280	0.13	1.7	12.69	2.87	18.3	67	14.7	4.7		14.08	0.136	0.16	2.02	0.7	0.128	0.039	67.6
LRS	-285	0.11	1.72	15.4	1.65	16.3	66.3	17.4	4.7		18.11	0.188	0.21	2.81	1.1	0.164	0.051	62.2
LRS	-290	0.14	1.71	12.06	0.3	18.5	66.1	15.5	4.7		15.62	0.174	0.17	2.31	0.89	0.143	0.047	65.5
LRS	-295	0.17	1.93	11.65	0.16	16.1	72.1	11.8	4.7		14.93	0.169	0.17	2.88	0.9	0.126	0.023	65.6
LRS	-300	0.15	2.22	14.67	0.53	15.9	66.9	17.2	4.7		14.02	0.182	0.16	2.41	0.98	0.056	0.01	67
RS	-5	0.91	14.42	15.76	-0.8	12.1	65.3	22.6	4.2	0.348	14.04	0.17	0.8	3.83	0.46	0.078	0.041	64.1
RS	-10	0.59	8.48	14.43	2.09	12.4	66	21.6	4.2	0.405	13.93	0.19	0.79	3.59	0.44	0.068	0.028	65.1
RS	-15	0.58	9.73	16.9	2.37	11.3	63.7	25	4.2	0.386	9.67	0.15	0.64	2.77	0.38	0.065	0.023	70.3
RS	-20	0.44	6.31	14.25	3.2	11.3	62.8	25.9	4.3	0.404	10.94	0.17	0.7	3.17	0.41	0.08	0.031	68.9
RS	-25	0.52	8.39	16.09	2.95	11.1	67.3	21.6	4.2	0.409	11.42	0.17	0.63	2.91	0.39	0.104	0.056	68.5
RS	-30	0.51	9.64	18.91	4.15	12.5	68.9	18.7	4.2	0.405	12.13	0.18	0.73	3.55	0.4	0.076	0.04	66.9
RS	-35	0.68	11.46	16.95	4.81	13.4	64.9	21.7	4.3		8.46	0.14	0.55	2.56	0.31	0.073	0.048	71.7
RS	-40	0.55	9.57	17.48	4.54	9	65.2	25.8	4.2		7.4	0.12	0.45	2.14	0.27	0.066	0.06	73.5
RS	-45	0.54	9.99	18.66	4.04	14.3	64.1	21.6	4.2		11.14	0.15	0.68	3.17	0.4	0.067	0.032	68.4
RS	-50	0.53	9.37	17.78	3.67	12.7	61.8	25.5	4.2		9.67	0.14	0.62	2.87	0.36	0.064	0.026	70.3
RS	-55	0.52	8.99	17.38	4.62	13	63.6	23.4	4.2		12.36	0.17	0.74	3.56	0.42	0.068	0.028	66.8
RS	-60	0.41	6.42	15.52	4.72	12.2	65	22.8	4.2		10.41	0.13	0.61	2.87	0.36	0.072	0.019	69.9
RS	-65	0.46	7.33	15.79	4.77	10	64.1	25.9	4.2		10.86	0.14	0.61	2.72	0.38	0.058	0.022	69.5
RS	-70	0.32	3.76	11.92	3.94	11.3	64.4	24.3	4.1		14.17	0.19	0.78	3.48	0.55	0.075	0.024	65.4
RS	-75	0.25	2.85	11.28	3.09	11.7	65.9	22.4	4.2		10.76	0.17	0.68	3.05	0.52	0.088	0.018	69.4
RS	-80	0.24	2.22	9.22	2.9	13	65.7	21.3	4.1		12.03	0.19	0.78	3.28	0.58	0.074	0.019	67.8
RS	-85	0.2	2.15	10.51	2.89	12.6	65.1	22.3	4.1		11.58	0.16	0.62	2.81	0.5	0.066	0.024	69
RS	-90	0.2	1.77	9.07	2.43	12	66	22.1	4.2		10.33	0.15	0.57	2.48	0.47	0.087	0.029	70.7
RS	-95	0.25	2.38	9.54	3.87	12.1	64.7	23.2	4.2		11.43	0.17	0.62	2.68	0.53	0.062	0.031	69.2
RS	-100	0.22	1.84	8.42	3.48	11.8	63.9	24.4	4.3		9.1	0.12	0.59	2.48	0.5	0.143	0.025	71.9
RS	-105	0.25	2.43	9.89	3.14	11.9	64.8	23.3	4.2		10.83	0.15	0.63	2.76	0.55	0.071	0.027	69.7
RS	-110	0.22	1.98	9.21	3.66	12.2	66.4	21.4	4.3		11.92	0.2	0.75	3.27	0.66	0.078	0.029	67.9
RS	-115	0.2	1.89	9.25	3.28	9.2	67.4	23.4	4.2		12.96	0.15	0.68	2.9	0.6	0.067	0.036	67.4
RS	-120	0.23	2.49	10.67	4.25	10.4	66.7	23	4.2		12.73	0.17	0.65	2.86	0.58	0.062	0.036	67.7
RS	-125	0.16	1.39	8.9	4.1	8	63.2	28.8	4.3		8.85	0.11	0.41	1.97	0.41	0.069	0.033	73
RS	-130	0.15	1.64	10.79	4.66	6.6	64.2	29.2	4.4		6.07	0.09	0.25	1.26	0.35	0.045	0.023	76.8
RS	-135	0.19	1.77	9.52	3.33	10.5	64.4	25.2	4.3		9.62	0.15	0.48	2.33	0.59	0.063	0.028	71.6
RS	-140	0.19	1.61	8.44	2.85	10.2	64.4	25.4	4.3		13.65	0.19	0.61	2.8	0.78	0.073	0.038	66.7
RS	-145	0.21	2.54	12.01	2.48	10.1	62.9	26.9	4.3		12.29	0.19	0.6	2.45	0.74	0.066	0.033	68.4
RS	-150	0.2	1.53	7.56	2.33	12.5	63.7	23.8	4.4		14.24	0.23	0.71	2.74	0.96	0.076	0.031	65.9
RS	-155	0.2	1.57	7.81	3.26	11.2	65.5	23.3	4.3		11.5	0.18	0.57	2.05	0.78	0.058	0.022	69.7
RS	-160	0.2	1.33	6.81	1.96	12.1	66.6	21.3	4.4		11.04	0.17	0.55	1.88	0.76	0.057	0.021	70.4
RS	-165	0.27	1.72	6.33	2.78	12.4	66.1	21.5	4.2		13.47	0.22	0.69	2.25	0.97	0.074	0.021	67.1
RS	-170	0.23	1.72	7.34	2.16	13.5	66.7	19.8	4.2		11.36	0.2	0.6	1.92	0.88	0.063	0.018	69.8
RS	-175	0.27	2.33	8.63	2.3	11.3	64.5	24.1	4.3		12.34	0.19	0.58	1.83	0.83	0.066	0.021	68.9
RS	-180	0.17	1.79	10.37	2.6	10.3	66	23.7	4.2		7.87	0.14	0.66	2.1	0.97	0.074	0.013	73
RS	-185	0.22	1.49	6.87	2.03	9.8	67.4	22.9	4.2		13.09	0.23	0.7	2.24	1.01	0.078	0.022	67.5
RS	-190	0.2	1.52	7.49	3.12	13	63.4	23.6	4.3		13.01	0.22	0.68	2.12	0.98	0.076	0.02	67.7
RS	-195	0.23	2.03	8.86	1.94	10.7	62.5	26.8	4.4		12.89	0.22	0.68	2.11	0.98	0.082	0.023	67.8
RS	-200	0.25	1.89	7.54	1.89	11.1	65	23.9	4.4		12.54	0.18	0.63	2.02	0.92	0.09	0.021	68.4
RS	-205	0.24	2.21	9.18	2.92	11.1	63.2	25.7	4.4		12.93	0.23	0.71	2.2	1	0.075	0.022	67.6
RS	-210	0.26	3.1	11.91	3.61	10.1	62.5	27.5	4.5		11.84	0.19	0.55	1.79	0.83	0.062	0.019	69.4
RS	-215	0.2	1.85	9.19	3.92	10.9	60.9	28.1	4.6		10.03	0.16	0.56	1.74	0.82	0.08	0.015	71.4
RS	-220	0.25	2.67	10.68	3.92	10.1	62.5	27.4	4.5		12.5	0.22	0.66	1.95	1	0.07	0.022	68.3
RS	-225	0.25	1.64	6.6	3.52	11.4	62.3	26.3	4.4		13.18	0.22	0.67	1.91	0.98	0.072	0.023	67.8
RS	-230	0.31	2.44	7.83	3.68	10.4	61.2	28.4	4.5		12.87	0.22	0.68	1.76	1	0.069	0.022	68.1
RS	-235	0.26	1.55	5.86	2.79	9.5	61.8	28.7	4.4		13.03	0.23	0.64	1.74	1.04	0.071	0.024	68.1
RS	-240	0.24	1.66	6.93	2.16	10.4	64.7	24.9	4.4		12.45	0.22	0.68	1.81	1.1	0.082	0.023	68.5
RS	-245	0.23	2.04	8.7	4.94	9.7	65.6	24.7	4.5		13.86	0.19	0.66	1.84	1.03	0.08	0.024	67.1
RS	-250	0.21	1.02	4.86	1.7	10.4	65.6	24	4.4		13.68	0.25	0.72	1.94	1.14	0.074	0.023	67.1
RS	-255	0.23	1.87	8.29	1.88	10.8	63.1	26.1	4.5		12.7	0.21	0.6	1.55	1.01	0.066	0.02	68.6
RS	-260	0.24	1.41	5.91	0.29	10.5	64.4	25.1	4.5		11.11	0.2	0.6	1.56	1.02	0.061	0.018	70.3
RS	-265	0.23	1.65	7.07	0.88	9.8	65.1	25.2	4.4		14.69	0.26	0.72	1.82	1.19	0.071	0.023	66.1
RS	-270	0.19	1.46	7.5	2.83	10.8	62.7	26.5	4.4		14.2	0.25	0.71	1.94	1.18	0.072	0.022	66.5
RS	-275	0.22	1.86	8.39	3.44	11.5	64.6	23.9	4.4		11.25	0.2	0.57	1.45	0.95	0.068	0.022	70.3
RS	-280	0.28	2.76	9.84	3.51	11.5	60.7	27.8	4.4		13.2	0.22	0.67	1.62	1.03	0.07	0.021	67.9
RS	-285	0.19	1.67	8.72	3.21	13.1	61.6	25.3	4.5		13.69	0.23	0.66	1.66	1.09	0.083	0.021	67.4
RS	-290	0.24	1.93	8.04	1.76	11.2	60.2	28.5	4.5		11.56	0.18	0.57	1.36	0.93	0.066	0.018	70.1
RS	-295	0.21	1.87	9.11	1.62	10.6	61.2	28.3	4.5		12.98	0.21	0.64	1.56	1	0.067	0.022	68.3
RS	-300	0.24	2.19	9.2	2.34	9.4	59.4	31.2	4.6		12.48	0.21	0.61	1.39	0.99	0.06	0.021	69
